# Supplementary material for: Assessment of losses to the local population due to restrictions on their ownership rights to land and property assets: The case of the Tunkinsky National Park, Russia
Source: PLoS One. 2021 May 10;16(5):e0251383. doi: 10.1371/journal.pone.0251383 (PMC8109833; doi:10.1371/journal.pone.0251383)
Supplement: S1 Table — (XLSX) [file pone.0251383.s001.xlsx]

## Sheet: S1 Table
S1 Table. Share of unregistered land lots in the total number of lands lots of rural settlements of Tunkinsky district
Rural settlements of Tunkinsky district	Share in the total number of lands lots, %
	Unregistred	Registred
Arshan	37.2578	62.7422
Tolgoi	20.4322	79.5678
Tory	45.0549	54.9451
Tunka	17.7215	82.2785
Turan	27.8509	72.1491
Kharbyaty	26.7176	73.2824
Khoitogol	13.8776	86.1224
Khuzhiry	29.5792	70.4208
Zhemchug	46.6798	53.3202
Dalakhai	13.8614	86.1386
Galbai	22.8507	77.1493
Zun-Murino	18.0934	81.9066
Kyren	26.2092	73.7908
Mondy	26.9912	73.0088
Total	32.7	67.3
