# Supplementary material for: Assessment of losses to the local population due to restrictions on their ownership rights to land and property assets: The case of the Tunkinsky National Park, Russia
Source: PLoS One. 2021 May 10;16(5):e0251383. doi: 10.1371/journal.pone.0251383 (PMC8109833; doi:10.1371/journal.pone.0251383)
Supplement: S2 Table — (XLSX) [file pone.0251383.s002.xlsx]

## Sheet: S2 Table
S3 Table. Number of the local population and migration decrease of the Tunkinsky district
	2012	2012	2012	2012	2012	2012	2012	2012
Number of the local population, persons	22084	21778	21145	21194	20795	20533	20179	20106
Migration increase, decrease, persons	-371	-455	-502	-374	-503	-374	-414	-152
