# Supplementary material for: Assessment of losses to the local population due to restrictions on their ownership rights to land and property assets: The case of the Tunkinsky National Park, Russia
Source: PLoS One. 2021 May 10;16(5):e0251383. doi: 10.1371/journal.pone.0251383 (PMC8109833; doi:10.1371/journal.pone.0251383)
Supplement: S3 Table — (XLSX) [file pone.0251383.s003.xlsx]

## Sheet: S3 Table
S3 Table. Dynamics of the municipality’s own revenue of Tunkinsky district
								mln rub.
2011	2012	2013	2014	2015	2016	2017	2018	2019
72.06	77.85	139.23	159.71	171.82	169.13	165.54	88.55	85.34
Source: Compiled by authors based on data http://budget.govrb.ru/ebudget/Menu/Page/25
